# Supplementary material for: Term breech presentation vaginal births in Tibet: A retrospective analysis of 451 cases
Source: Front Med (Lausanne). 2023 Apr 17;10:1048628. doi: 10.3389/fmed.2023.1048628 (PMC10150607; doi:10.3389/fmed.2023.1048628)
Supplement: Supplementary file 1 [file Data_Sheet_1.ZIP › Data.xlsx]

## Sheet: Breech Data
Mode of delivery	Planned mode of delivery	Pregnant woman's age (year)	Times of labor	Gestational age (week)	Newborns weight (g)	Neonatal sex	Type of breech position	The second stage of labour(min)	Maternal vaginal discharge	survival	1 minute Apgar score	5 minute Apgar score	Neonatal encephalopathy	Intracranial hemorrhage	Joint dislocation	pneumothorax	Respiratory distress syndrome	Omphalitis	Hyperbilirubinemia	Transfer to pediatric treatment	Pediatric treatment	Indications for surgery (breech position)	Indications for surgery (hypertensive disorders of pregnancy)	Indications for surgery (premature rupture of membranes)	Indications for surgery (scarred uterus)	Indications for surgery (intrauterine distress in the fetus)
Caesarean Section	Planned Caesarean Section	31	2	37	2900	Girl				Yes	7	10								No		Yes
Caesarean Section	Planned Caesarean Section	38	4	38	3025	Girl				Yes	8	10								No		Yes
Caesarean Section	Planned Caesarean Section	22	1	37	3320	Girl				Yes	9	10								No		Yes
Caesarean Section	Planned Caesarean Section	25	1	41	3225	Boy				Yes	9	10								No		Yes
Caesarean Section	Planned Caesarean Section	24	1	41	3200	Boy				Yes	9	10								No		Yes
Caesarean Section	Planned Caesarean Section	34	2	40	3200	Boy				Yes	9	10								No		Yes
Caesarean Section	Planned Caesarean Section	29	4	41	3200	Girl				Yes	9	10								No		Yes
Caesarean Section	Planned Caesarean Section	18	1	40	3160	Girl				Yes	9	10								No		Yes
Caesarean Section	Planned Caesarean Section	43	5	41	3100	Girl				Yes	9	10								No		Yes
Caesarean Section	Planned Caesarean Section	22	2	39	3090	Girl				Yes	9	10								No		Yes
Caesarean Section	Planned Caesarean Section	25	1	41	3030	Girl				Yes	9	10								No		Yes
Caesarean Section	Planned Caesarean Section	25	2	38	2900	Boy				Yes	9	10								No		Yes
Caesarean Section	Planned Caesarean Section	31	5	39	2800	Girl				Yes	9	10								No		Yes
Caesarean Section	Planned Caesarean Section	31	1	39	2765	Girl				Yes	9	10								No		Yes
Caesarean Section	Planned Caesarean Section	21	3	38	2700	Boy				Yes	9	10								No		Yes
Caesarean Section	Planned Caesarean Section	28	1	38	2600	Boy				Yes	9	10								No		Yes
Caesarean Section	Planned Caesarean Section	34	6	40	3300	Girl				Yes	10	10								No		Yes
Caesarean Section	Planned Caesarean Section	25	1	38	3240	Girl				Yes	10	10								No		Yes
Caesarean Section	Planned Caesarean Section	23	2	38	2865	Boy				Yes	10	10								No		Yes
Caesarean Section	Planned Caesarean Section	24	3	37	2445	Girl				Yes	10	10								No		Yes
Caesarean Section	Planned Caesarean Section	17	1	40	3100	Boy				Yes	8	9								No		Yes
Caesarean Section	Planned Caesarean Section	37	5	37	2730	Boy				Yes	8	9								No		Yes
Vaginal Delivery	Planned Vaginal Delivery	28	4	40	4450	Girl	Frank	60	I° Perineal laceration	No	1	4	Yes	Yes						Yes	Death
Vaginal Delivery	Planned Vaginal Delivery	28	3	40	3500	Boy	complete	10	I° Perineal laceration	No	1	4	Yes							Yes	Death
Vaginal Delivery	Planned Vaginal Delivery	19	3	42	3500	Boy	complete	80	No Injury	No	1	3	Yes				Yes			Yes	Death
Vaginal Delivery	Planned Vaginal Delivery	45	2	37	2500	Girl	complete	30	I° Perineal laceration	No	1	2	Yes							No
Vaginal Delivery	Planned Vaginal Delivery	20	1	38	2900	Boy	Frank	20	I° Perineal laceration	No	1	1	Yes							No
Vaginal Delivery	Planned Vaginal Delivery	26	3	38	2900	Boy	complete	10	No Injury	No	10	10	Yes				Yes			Yes	Death
Vaginal Delivery	Planned Vaginal Delivery	23	1	38	2600	Boy	Frank	70	Perineotomy	No	1	1	Yes							No
Vaginal Delivery	Planned Vaginal Delivery	31	6	40	3510	Boy	complete	60	No Injury	No	1	0								No
Vaginal Delivery	Planned Vaginal Delivery	21	1	40	3500	Boy	Frank	40	Perineotomy	No	1	0								No
Vaginal Delivery	Planned Vaginal Delivery	40	3	40	3300	Boy	complete	30	Perineotomy	No	1	0								No
Vaginal Delivery	Planned Vaginal Delivery	32	4	39	3010	Boy	complete	20	I° Perineal laceration	No	1	0								No
Vaginal Delivery	Planned Vaginal Delivery	18	1	40	3000	Girl	Frank	80	Perineotomy	No	1	0								No
Vaginal Delivery	Planned Vaginal Delivery	22	3	38	2640	Boy	complete	19	No Injury	No	1	0								No
Vaginal Delivery	Planned Vaginal Delivery	41	4	37	2630	Girl	complete	35	I° Perineal laceration	No	1	0								No
Vaginal Delivery	Planned Vaginal Delivery	41	5	41	3500	Girl	complete	60	Perineotomy	No										No
Vaginal Delivery	Planned Vaginal Delivery	26	2	39	3000	Boy	complete	30	No Injury	No										No
Vaginal Delivery	Planned Vaginal Delivery	40	4	40	3000	Girl	Frank	55	No Injury	No										No
Vaginal Delivery	Planned Vaginal Delivery	17	1	39	2600	Girl	complete	60	III° Perineal laceration	No										No
Caesarean Section	Planned Vaginal Delivery	21	2	40	3400	Boy				Yes	1	8	Yes	Yes						Yes	Abandonment of treatment	Yes				Yes
Vaginal Delivery	Planned Vaginal Delivery	23	3	41	3200	Boy	Frank	40	No Injury	Yes	2	9	Yes	Yes						Yes	Abandonment of treatment
Vaginal Delivery	Planned Vaginal Delivery	21	3	39	3525	Boy	complete	30	I° Perineal laceration	Yes	1	8	Yes							Yes	Abandonment of treatment
Vaginal Delivery	Planned Vaginal Delivery	15	1	40	3345	Girl	Frank	20	No Injury	Yes	1	8		Yes						Yes	Abandonment of treatment
Vaginal Delivery	Planned Vaginal Delivery	28	2	40	3620	Boy	Frank	55	II° Perineal laceration	Yes	2	8		Yes						Yes	Abandonment of treatment
Vaginal Delivery	Planned Vaginal Delivery	35	1	38	2500	Girl	Frank	50	I° Perineal laceration	Yes	3	7	Yes							Yes	Abandonment of treatment
Vaginal Delivery	Planned Vaginal Delivery	20	1	38	2590	Boy	complete	30	Perineotomy	Yes	1	6	Yes	Yes						No
Vaginal Delivery	Planned Vaginal Delivery	27	1	38	2490	Boy	complete	5	I° Perineal laceration	Yes	3	6	Yes							Yes	Abandonment of treatment
Vaginal Delivery	Planned Vaginal Delivery	36	4	41	3600	Boy	complete	20	I° Perineal laceration	Yes	1	5	Yes	Yes						Yes	Abandonment of treatment
Vaginal Delivery	Planned Vaginal Delivery	23	1	40	3100	Boy	complete	10	I° Perineal laceration	Yes	1	5	Yes							Yes	Abandonment of treatment
Vaginal Delivery	Planned Vaginal Delivery	30	4	40	3000	Boy	complete	60	No Injury	Yes	1	5	Yes							Yes	Abandonment of treatment
Vaginal Delivery	Planned Vaginal Delivery	27	3	38	1000	Boy	Frank	40	No Injury	Yes	1	5	Yes							Yes	Abandonment of treatment
Vaginal Delivery	Planned Vaginal Delivery	24	2	40	3665	Girl	Frank	150	Perineotomy	Yes	1	3	Yes							Yes	Abandonment of treatment
Vaginal Delivery	Planned Vaginal Delivery	20	1	40	3100	Boy	complete	30	I° Perineal laceration	Yes	1	3	Yes	Yes						Yes	Abandonment of treatment
Vaginal Delivery	Planned Vaginal Delivery	33	4	38	2800	Boy	Frank	25	No Injury	Yes	1	3	Yes							Yes	Abandonment of treatment
Vaginal Delivery	Planned Vaginal Delivery	28	1	38	2700	Girl	Frank	60	I° Perineal laceration	Yes	1	2	Yes	Yes						Yes	Abandonment of treatment
Vaginal Delivery	Planned Vaginal Delivery	43	5	42	3400	Girl	complete	5	I° Perineal laceration	Yes	10	10	Yes	Yes						Yes	Abandonment of treatment
Vaginal Delivery	Planned Vaginal Delivery	22	1	39	3000	Boy	Frank	60	I° Perineal laceration	Yes	10	10	Yes	Yes					Yes	Yes	Abandonment of treatment
Vaginal Delivery	Planned Vaginal Delivery	29	7	38	2530	Girl	Frank	10	No Injury	Yes	10	10							Yes	Yes	Abandonment of treatment
Vaginal Delivery	Planned Vaginal Delivery	34	4	37	2849	Girl	complete	20	I° Perineal laceration	Yes	8	9	Yes							Yes	Abandonment of treatment
Vaginal Delivery	Planned Vaginal Delivery	21	2	38	3450	Boy	Frank	75	I° Perineal laceration	Yes	1	3	Yes			Yes				Yes	Abandonment of treatment
Vaginal Delivery	Planned Vaginal Delivery	38	6	38	2260	Girl	complete	240	No Injury	Yes	4	9	Yes							Yes	Transfer
Vaginal Delivery	Planned Vaginal Delivery	38	4	39	2830	Boy	complete	60	No Injury	Yes	1	8	Yes	Yes			Yes			Yes	Transfer
Vaginal Delivery	Planned Vaginal Delivery	40	10	40	3610	Boy	complete	30	No Injury	Yes	1	7	Yes	Yes	Yes					Yes	Transfer
Vaginal Delivery	Planned Vaginal Delivery	24	1	38	2760	Boy	complete	30	Perineotomy	Yes	1	9	Yes							Yes	Cure
Vaginal Delivery	Planned Vaginal Delivery	26	2	40	3010	Boy	Frank	30	No Injury	Yes	2	8	Yes							Yes	Cure
Vaginal Delivery	Planned Vaginal Delivery	42	5	38	2610	Boy	complete	10	No Injury	Yes	3	8	Yes						Yes	Yes	Cure
Vaginal Delivery	Planned Vaginal Delivery	24	3	40	3100	Boy	Frank	30	I° Perineal laceration	Yes	5	8	Yes							Yes	Cure
Vaginal Delivery	Planned Vaginal Delivery	32	5	41	3720	Boy	Frank	20	I° Perineal laceration	Yes	1	7	Yes							Yes	Cure
Vaginal Delivery	Planned Vaginal Delivery	28	2	41	3500	Boy	Frank	30	I° Perineal laceration	Yes	2	7	Yes							Yes	Cure
Vaginal Delivery	Planned Vaginal Delivery	34	1	39	2705	Girl	complete	60	I° Perineal laceration	Yes	2	7	Yes							Yes	Cure
Vaginal Delivery	Planned Vaginal Delivery	27	3	38	2509	Boy	complete	10	I° Perineal laceration	Yes	1	6	Yes							Yes	Cure
Vaginal Delivery	Planned Vaginal Delivery	21	2	38	2695	Girl	Frank	25	I° Perineal laceration	Yes	2	6	Yes							Yes	Cure
Vaginal Delivery	Planned Vaginal Delivery	22	3	40	3590	Boy	complete	10	I° Perineal laceration	Yes	3	6	Yes							Yes	Cure
Vaginal Delivery	Planned Vaginal Delivery	25	2	39	2800	Girl	Frank	150	I° Perineal laceration	Yes	3	5	Yes	Yes						Yes	Cure
Vaginal Delivery	Planned Vaginal Delivery	27	3	41	3600	Boy	Frank	60	I° Perineal laceration	Yes	1	4	Yes	Yes						Yes	Cure
Vaginal Delivery	Planned Vaginal Delivery	40	15	38	2750	Girl	complete	30	No Injury	Yes	1	4	Yes	Yes						Yes	Cure
Vaginal Delivery	Planned Vaginal Delivery	28	2	37	2500	Girl	complete	20	I° Perineal laceration	Yes	1	4	Yes							Yes	Cure
Vaginal Delivery	Planned Vaginal Delivery	36	1	40	3170	Boy	complete	45	No Injury	Yes	1	3	Yes							Yes	Cure
Vaginal Delivery	Planned Vaginal Delivery	20	1	39	2750	Boy	Frank	10	I° Perineal laceration	Yes	7	10	Yes					Yes	Yes	Yes	Cure
Vaginal Delivery	Planned Vaginal Delivery	32	5	41	3670	Girl	complete	19	No Injury	Yes	10	10	Yes							Yes	Cure
Vaginal Delivery	Planned Vaginal Delivery	28	4	39	3100	Boy	complete	45	No Injury	Yes	10	10	Yes							Yes	Cure
Vaginal Delivery	Planned Vaginal Delivery	36	1	38	2700	Girl	complete	40	Perineotomy	Yes	10	10							Yes	Yes	Cure
Vaginal Delivery	Planned Vaginal Delivery	20	4	38	2300	Boy	complete	49	No Injury	Yes	1	8								Yes	Cure
Vaginal Delivery	Planned Vaginal Delivery	17	2	39	3400	Boy	Frank	45	Perineotomy	Yes	1	4								Yes	Cure
Vaginal Delivery	Planned Vaginal Delivery	23	2	40	3000	Girl	complete	60	I° Perineal laceration	Yes	1	4								Yes	Cure
Caesarean Section	Planned Vaginal Delivery	22	2	38	2340	Boy				Yes	5	9								No		Yes		Yes
Caesarean Section	Planned Vaginal Delivery	38	3	38	3100	Boy				Yes	6	9								No		Yes		Yes
Caesarean Section	Planned Vaginal Delivery	22	1	39	2830	Boy				Yes	4	8								No		Yes		Yes
Caesarean Section	Planned Vaginal Delivery	20	1	38	2600	Girl				Yes	8	10								No		Yes		Yes
Caesarean Section	Planned Vaginal Delivery	22	1	42	4065	Boy				Yes	9	10								No		Yes		Yes
Caesarean Section	Planned Vaginal Delivery	29	2	39	3260	Boy				Yes	9	10								No		Yes			Yes
Caesarean Section	Planned Vaginal Delivery	18	1	41	3200	Girl				Yes	9	10								No		Yes	Yes
Caesarean Section	Planned Vaginal Delivery	30	1	41	3165	Boy				Yes	9	10								No		Yes	Yes
Caesarean Section	Planned Vaginal Delivery	25	3	40	2900	Boy				Yes	9	10								No		Yes			Yes
Caesarean Section	Planned Vaginal Delivery	27	1	39	2700	Boy				Yes	9	10								No		Yes	Yes
Caesarean Section	Planned Vaginal Delivery	39	6	37	2645	Girl				Yes	9	10								No		Yes			Yes
Caesarean Section	Planned Vaginal Delivery	24	1	40	3420	Boy				Yes	10	10								No		Yes		Yes
Caesarean Section	Planned Vaginal Delivery	24	1	38	3160	Girl				Yes	10	10								No		Yes		Yes
Caesarean Section	Planned Vaginal Delivery	38	1	38	3100	Girl				Yes	10	10								No		Yes		Yes
Caesarean Section	Planned Vaginal Delivery	24	1	39	3000	Boy				Yes	10	10								No		Yes		Yes
Caesarean Section	Planned Vaginal Delivery	32	1	39	2975	Boy				Yes	10	10								No		Yes		Yes
Vaginal Delivery	Planned Vaginal Delivery	26	5	42	3800	Girl	complete	25		Yes	1	10								No
Vaginal Delivery	Planned Vaginal Delivery	34	8	41	3300	Girl	complete			Yes	1	10								No
Vaginal Delivery	Planned Vaginal Delivery	18	2	41	3200	Boy	Frank	55	I° Perineal laceration	Yes	1	10								No
Vaginal Delivery	Planned Vaginal Delivery	30	2	41	3200	Boy	complete	60		Yes	1	10								No
Vaginal Delivery	Planned Vaginal Delivery	35	5	40	3000	Girl	Frank	60	No Injury	Yes	1	10								No
Vaginal Delivery	Planned Vaginal Delivery	45	6	38	2800	Girl	Frank	50		Yes	1	10								No
Vaginal Delivery	Planned Vaginal Delivery	26	1	40	2800	Girl	complete	60	Perineotomy	Yes	1	10								No
Vaginal Delivery	Planned Vaginal Delivery	32	2	39	2700	Girl	complete	20	I° Perineal laceration	Yes	1	10								No
Vaginal Delivery	Planned Vaginal Delivery	30	2	37	2700	Girl	complete			Yes	1	10								No
Vaginal Delivery	Planned Vaginal Delivery	47	12	38	2670	Girl	Frank	10	No Injury	Yes	1	10								No
Vaginal Delivery	Planned Vaginal Delivery	27	1	38	2550	Girl	complete	10	I° Perineal laceration	Yes	1	10								No
Vaginal Delivery	Planned Vaginal Delivery	22	3	40	3400	Girl	complete	10	I° Perineal laceration	Yes	2	10								No
Vaginal Delivery	Planned Vaginal Delivery	45	12	41	3350	Boy	Frank	25	No Injury	Yes	2	10								No
Vaginal Delivery	Planned Vaginal Delivery	30	2	41	3300	Boy	complete	20	II° Perineal laceration	Yes	2	10								No
Vaginal Delivery	Planned Vaginal Delivery	25	5	39	3200	Girl	Frank	40		Yes	2	10								No
Vaginal Delivery	Planned Vaginal Delivery	25	3	40	3105	Girl	complete	40	I° Perineal laceration	Yes	2	10								No
Vaginal Delivery	Planned Vaginal Delivery	21	1	39	3000	Boy	Frank	80		Yes	2	10								No
Vaginal Delivery	Planned Vaginal Delivery	29	3	38	2930	Boy	Frank	25	No Injury	Yes	2	10								No
Vaginal Delivery	Planned Vaginal Delivery	25	2	38	2900	Girl	Frank	40		Yes	2	10								No
Vaginal Delivery	Planned Vaginal Delivery	17	1	39	2890	Girl	Frank	30	Perineotomy	Yes	2	10								No
Vaginal Delivery	Planned Vaginal Delivery	27	2	38	2550	Boy	complete	20	No Injury	Yes	2	10								No
Vaginal Delivery	Planned Vaginal Delivery	25	3	40	3575	Girl	Frank	10	No Injury	Yes	3	10								No
Vaginal Delivery	Planned Vaginal Delivery	30	5	41	3900	Girl	complete	30	No Injury	Yes	4	10								No
Vaginal Delivery	Planned Vaginal Delivery	25	2	40	3500	Boy	Frank	20	No Injury	Yes	5	10								No
Vaginal Delivery	Planned Vaginal Delivery	48	9	40	3000	Boy	Frank			Yes	5	10								No
Vaginal Delivery	Planned Vaginal Delivery	32	4	37	2900	Girl	complete	35	No Injury	Yes	5	10								No
Vaginal Delivery	Planned Vaginal Delivery	20	1	38	2800	Girl	Frank		II° Perineal laceration	Yes	5	10								No
Vaginal Delivery	Planned Vaginal Delivery	25	3	37	2510	Girl	Frank	15	Perineotomy	Yes	5	10								No
Vaginal Delivery	Planned Vaginal Delivery	38	5	40	2060	Boy	Frank	10	No Injury	Yes	5	10								No
Vaginal Delivery	Planned Vaginal Delivery	28	2	39	2660	Boy	Frank	33	No Injury	Yes	6	10								No
Vaginal Delivery	Planned Vaginal Delivery	35	4	42	4000	Boy	Frank	20		Yes	1	9								No
Vaginal Delivery	Planned Vaginal Delivery	40	5	41	3900	Girl	complete	15	I° Perineal laceration	Yes	1	9								No
Vaginal Delivery	Planned Vaginal Delivery	34	4	41	3600	Girl	Frank	10	I° Perineal laceration	Yes	1	9								No
Vaginal Delivery	Planned Vaginal Delivery	34	4	40	3600	Girl	Frank		I° Perineal laceration	Yes	1	9								No
Vaginal Delivery	Planned Vaginal Delivery	42	6	40	3500	Boy	Frank	60	No Injury	Yes	1	9								No
Vaginal Delivery	Planned Vaginal Delivery	34	6	39	3405	Boy	complete	60	No Injury	Yes	1	9								No
Vaginal Delivery	Planned Vaginal Delivery	19	2	38	3200	Girl	Frank	30	No Injury	Yes	1	9								No
Vaginal Delivery	Planned Vaginal Delivery	24	4	40	3200	Girl	Frank	40	I° Perineal laceration	Yes	1	9								No
Vaginal Delivery	Planned Vaginal Delivery	24	5	37	2900	Girl	complete	60	No Injury	Yes	1	9								No
Vaginal Delivery	Planned Vaginal Delivery	22	1	38	2900	Boy	complete	90	I° Perineal laceration	Yes	1	9								No
Vaginal Delivery	Planned Vaginal Delivery	26	2	38	2810	Boy	complete	30	I° Perineal laceration	Yes	1	9								No
Vaginal Delivery	Planned Vaginal Delivery	25	2	37	2700	Boy	Frank	20	I° Perineal laceration	Yes	1	9								No
Vaginal Delivery	Planned Vaginal Delivery	37	4	40	3750	Girl	complete	60	I° Perineal laceration	Yes	2	9								No
Vaginal Delivery	Planned Vaginal Delivery	40	6	42	3655	Boy	Incomplete	41	No Injury	Yes	2	9								No
Vaginal Delivery	Planned Vaginal Delivery	30	2	39	3325	Boy	complete	10	I° Perineal laceration	Yes	2	9								No
Vaginal Delivery	Planned Vaginal Delivery	25	6	39	3260	Boy	Frank	25	No Injury	Yes	2	9								No
Vaginal Delivery	Planned Vaginal Delivery	31	4	41	3200	Boy	complete	55	I° Perineal laceration	Yes	2	9								No
Vaginal Delivery	Planned Vaginal Delivery	32	3	42	3185	Boy	Frank	40	No Injury	Yes	2	9								No
Vaginal Delivery	Planned Vaginal Delivery	19	1	40	3000	Girl	Frank	60	Perineotomy	Yes	2	9								No
Vaginal Delivery	Planned Vaginal Delivery	19	2	39	2730	Girl	complete	6	II° Perineal laceration	Yes	2	9								No
Vaginal Delivery	Planned Vaginal Delivery	32	6	38	2600	Girl	Frank	9	I° Perineal laceration	Yes	2	9								No
Vaginal Delivery	Planned Vaginal Delivery	18	1	38	2110	Girl	complete	40	Perineotomy	Yes	2	9								No
Vaginal Delivery	Planned Vaginal Delivery	39	2	39	3505	Girl	complete	40	II° Perineal laceration	Yes	3	9								No
Vaginal Delivery	Planned Vaginal Delivery	40	7	40	3200	Boy	Frank	40	No Injury	Yes	3	9								No
Vaginal Delivery	Planned Vaginal Delivery	41	3	39	2765	Girl	complete	15	No Injury	Yes	3	9								No
Vaginal Delivery	Planned Vaginal Delivery	22	1	40	3200	Boy	complete	80	II° Perineal laceration	Yes	4	9								No
Vaginal Delivery	Planned Vaginal Delivery	19	2	40	3140	Boy	complete	60	I° Perineal laceration	Yes	4	9								No
Vaginal Delivery	Planned Vaginal Delivery	20	1	38	2960	Girl	complete	40	I° Perineal laceration	Yes	4	9								No
Vaginal Delivery	Planned Vaginal Delivery	31	3	39	2880	Boy	complete	5	No Injury	Yes	5	9								No
Vaginal Delivery	Planned Vaginal Delivery	28	1	39	3420	Boy	complete	70	I° Perineal laceration	Yes	6	9								No
Vaginal Delivery	Planned Vaginal Delivery	18	1	40	3395	Boy	Frank	60	II° Perineal laceration	Yes	6	9								No
Vaginal Delivery	Planned Vaginal Delivery	28	4	40	3380	Boy	complete	50	No Injury	Yes	6	9								No
Vaginal Delivery	Planned Vaginal Delivery	29	2	38	3200	Girl	Frank	75	I° Perineal laceration	Yes	6	9								No
Vaginal Delivery	Planned Vaginal Delivery	30	5	41	3700	Boy	complete	40	I° Perineal laceration	Yes	1	8								No
Vaginal Delivery	Planned Vaginal Delivery	22	2	38	3700	Boy	Frank	60	IV° Perineal laceration	Yes	1	8								No
Vaginal Delivery	Planned Vaginal Delivery	25	1	40	3700	Boy	complete	10	II° Perineal laceration	Yes	1	8								No
Vaginal Delivery	Planned Vaginal Delivery	24	2	40	3600	Boy	Frank	20		Yes	1	8								No
Vaginal Delivery	Planned Vaginal Delivery	33	4	41	3500	Girl	Frank	15		Yes	1	8								No
Vaginal Delivery	Planned Vaginal Delivery	33	8	41	3300	Boy	Frank	40	No Injury	Yes	1	8								No
Vaginal Delivery	Planned Vaginal Delivery	42	6	40	3245	Girl	Frank	10	I° Perineal laceration	Yes	1	8								No
Vaginal Delivery	Planned Vaginal Delivery	32	5	40	3200	Boy	complete	35	No Injury	Yes	1	8								No
Vaginal Delivery	Planned Vaginal Delivery	22	2	41	3200	Girl	complete	15	I° Perineal laceration	Yes	1	8								No
Vaginal Delivery	Planned Vaginal Delivery	33	6	40	3100	Boy	complete	25	No Injury	Yes	1	8								No
Vaginal Delivery	Planned Vaginal Delivery	45	9	40	3000	Girl	Frank	15	No Injury	Yes	1	8								No
Vaginal Delivery	Planned Vaginal Delivery	23	3	39	3000	Boy	Frank	20	I° Perineal laceration	Yes	1	8								No
Vaginal Delivery	Planned Vaginal Delivery	22	3	39	2875	Boy	complete	40	No Injury	Yes	1	8								No
Vaginal Delivery	Planned Vaginal Delivery	28	2	38	2800	Girl	Frank	15	I° Perineal laceration	Yes	1	8								No
Vaginal Delivery	Planned Vaginal Delivery	31	6	39	2700	Boy	complete	60		Yes	1	8								No
Vaginal Delivery	Planned Vaginal Delivery	35	5	39	4320	Boy	complete	105	I° Perineal laceration	Yes	2	8								No
Vaginal Delivery	Planned Vaginal Delivery	25	4	42	4100	Boy	Frank	40	No Injury	Yes	2	8								No
Vaginal Delivery	Planned Vaginal Delivery	20	2	41	3600	Girl	Frank	30	No Injury	Yes	2	8								No
Vaginal Delivery	Planned Vaginal Delivery	25	3	39	3300	Girl	Frank	60	No Injury	Yes	2	8								No
Vaginal Delivery	Planned Vaginal Delivery	31	3	41	3265	Boy	Frank	20	I° Perineal laceration	Yes	2	8								No
Vaginal Delivery	Planned Vaginal Delivery	21	1	40	3100	Boy	Frank	40		Yes	2	8								No
Vaginal Delivery	Planned Vaginal Delivery	26	1	38	2800	Girl	complete	45	I° Perineal laceration	Yes	2	8								No
Vaginal Delivery	Planned Vaginal Delivery	26	5	37	2700	Boy	complete			Yes	2	8								No
Vaginal Delivery	Planned Vaginal Delivery	28	3	38	2500	Boy	complete	50	I° Perineal laceration	Yes	2	8								No
Vaginal Delivery	Planned Vaginal Delivery	18	1	39	3810	Girl	Frank	50	III° Perineal laceration	Yes	3	8								No
Vaginal Delivery	Planned Vaginal Delivery	26	2	39	3780	Girl	complete	50	I° Perineal laceration	Yes	3	8								No
Vaginal Delivery	Planned Vaginal Delivery	25	2	40	3350	Boy	Frank	50	Perineotomy	Yes	3	8								No
Vaginal Delivery	Planned Vaginal Delivery	24	4	41	3300	Girl	Frank	10	No Injury	Yes	3	8								No
Vaginal Delivery	Planned Vaginal Delivery	43	1	38	2585	Girl	complete	50	II° Perineal laceration	Yes	3	8								No
Vaginal Delivery	Planned Vaginal Delivery	20	1	37	2500	Girl	Frank	90		Yes	3	8								No
Vaginal Delivery	Planned Vaginal Delivery	23	1	38	2885	Girl	complete	40	II° Perineal laceration	Yes	4	8								No
Vaginal Delivery	Planned Vaginal Delivery	22	1	38	2700	Girl	complete	40		Yes	4	8								No
Vaginal Delivery	Planned Vaginal Delivery	24	3	40	3100	Boy	Frank	30	I° Perineal laceration	Yes	5	8								No
Vaginal Delivery	Planned Vaginal Delivery	34	7	38	2980	Boy	complete	15	I° Perineal laceration	Yes	5	8								No
Vaginal Delivery	Planned Vaginal Delivery	42	5	38	2800	Girl	Frank	60		Yes	5	8								No
Vaginal Delivery	Planned Vaginal Delivery	19	1	38	2650	Boy	complete	60	Perineotomy	Yes	5	8								No
Vaginal Delivery	Planned Vaginal Delivery	22	2	41	3415	Boy	complete	50	I° Perineal laceration	Yes	6	8								No
Vaginal Delivery	Planned Vaginal Delivery	31	3	39	3000	Girl	Frank	60	No Injury	Yes	6	8								No
Vaginal Delivery	Planned Vaginal Delivery	30	3	39	3725	Boy	complete	25	I° Perineal laceration	Yes	1	7								No
Vaginal Delivery	Planned Vaginal Delivery	37	5	41	3400	Boy	complete	20	No Injury	Yes	1	7								No
Vaginal Delivery	Planned Vaginal Delivery	18	2	39	3250	Boy	complete	60	I° Perineal laceration	Yes	1	7								No
Vaginal Delivery	Planned Vaginal Delivery	25	2	39	3200	Boy	Frank	60		Yes	1	7								No
Vaginal Delivery	Planned Vaginal Delivery	37	3	41	3200	Girl	complete	10	I° Perineal laceration	Yes	1	7								No
Vaginal Delivery	Planned Vaginal Delivery	20	1	40	3010	Boy	complete	22	II° Perineal laceration	Yes	1	7								No
Vaginal Delivery	Planned Vaginal Delivery	25	5	41	3000	Boy	complete	60		Yes	1	7								No
Vaginal Delivery	Planned Vaginal Delivery	33	5	39	2800	Boy	Frank	45		Yes	1	7								No
Vaginal Delivery	Planned Vaginal Delivery	21	1	37	2700	Girl	complete	10	I° Perineal laceration	Yes	1	7								No
Vaginal Delivery	Planned Vaginal Delivery	19	1	38	2600	Girl	Frank	20		Yes	1	7								No
Vaginal Delivery	Planned Vaginal Delivery	18	1	42	3330	Girl	Incomplete	10	Perineotomy	Yes	2	7								No
Vaginal Delivery	Planned Vaginal Delivery	34	4	38	2800	Boy	complete	26	I° Perineal laceration	Yes	2	7								No
Vaginal Delivery	Planned Vaginal Delivery	38	3	38	2640	Girl	Frank	15	I° Perineal laceration	Yes	2	7								No
Vaginal Delivery	Planned Vaginal Delivery	38	2	38	2600	Boy	Incomplete	20	I° Perineal laceration	Yes	2	7								No
Vaginal Delivery	Planned Vaginal Delivery	34	2	38	2500	Girl	complete	15	II° Perineal laceration	Yes	5	7								No
Vaginal Delivery	Planned Vaginal Delivery	40	8	42	3300	Boy	Frank	60	No Injury	Yes	1	6								No
Vaginal Delivery	Planned Vaginal Delivery	18	1	41	3100	Boy	Frank	10	I° Perineal laceration	Yes	1	6								No
Vaginal Delivery	Planned Vaginal Delivery	35	2	40	3000	Girl	complete	14	I° Perineal laceration	Yes	2	6								No
Vaginal Delivery	Planned Vaginal Delivery	23	4	41	3700	Girl	Frank	30		Yes	1	5								No
Vaginal Delivery	Planned Vaginal Delivery	36	3	39	3300	Boy	complete	60	I° Perineal laceration	Yes	1	5								No
Vaginal Delivery	Planned Vaginal Delivery	23	1	39	2990	Boy	Frank	47	Perineotomy	Yes	1	5								No
Vaginal Delivery	Planned Vaginal Delivery	28	1	39	2765	Boy	complete	30	I° Perineal laceration	Yes	1	5								No
Vaginal Delivery	Planned Vaginal Delivery	26	2	37	2600	Boy	Frank	20	I° Perineal laceration	Yes	1	5								No
Vaginal Delivery	Planned Vaginal Delivery	32	5	37	2800	Girl	complete	30		Yes	1	4								No
Vaginal Delivery	Planned Vaginal Delivery	31	1	38	2700	Girl	Frank	60		Yes	1	4								No
Vaginal Delivery	Planned Vaginal Delivery	39	11	39	3240	Boy	Frank	20	No Injury	Yes	2	4								No
Vaginal Delivery	Planned Vaginal Delivery	32	9	41	3630	Boy	complete	10	No Injury	Yes	7	10								No
Vaginal Delivery	Planned Vaginal Delivery	26	3	40	3020	Girl	complete	21	No Injury	Yes	7	10								No
Vaginal Delivery	Planned Vaginal Delivery	19	1	41	3000	Boy	Frank	250	Perineotomy	Yes	7	10								No
Vaginal Delivery	Planned Vaginal Delivery	32	4	39	2900	Girl	complete	30	I° Perineal laceration	Yes	7	10								No
Vaginal Delivery	Planned Vaginal Delivery	36	3	37	2895	Girl	complete	16	No Injury	Yes	7	10								No
Vaginal Delivery	Planned Vaginal Delivery	22	2	38	2825	Boy	complete	15	No Injury	Yes	7	10								No
Vaginal Delivery	Planned Vaginal Delivery	29	3	38	2600	Girl	complete	30	I° Perineal laceration	Yes	7	10								No
Vaginal Delivery	Planned Vaginal Delivery	24	2	38	2140	Girl	Frank	20	I° Perineal laceration	Yes	7	10								No
Vaginal Delivery	Planned Vaginal Delivery	25	4	40	4140	Boy	Frank	45	No Injury	Yes	8	10								No
Vaginal Delivery	Planned Vaginal Delivery	41	9	42	3400	Boy	complete	40		Yes	8	10								No
Vaginal Delivery	Planned Vaginal Delivery	22	4	41	3400	Boy	complete	20		Yes	8	10								No
Vaginal Delivery	Planned Vaginal Delivery	33	4	41	3400	Boy	Frank	190	No Injury	Yes	8	10								No
Vaginal Delivery	Planned Vaginal Delivery	24	5	38	3290	Girl	complete	40	No Injury	Yes	8	10								No
Vaginal Delivery	Planned Vaginal Delivery	25	3	40	3100	Girl	Frank	30		Yes	8	10								No
Vaginal Delivery	Planned Vaginal Delivery	26	1	38	3100	Girl	complete	55		Yes	8	10								No
Vaginal Delivery	Planned Vaginal Delivery	26	3	38	2750	Boy	Incomplete	40	No Injury	Yes	8	10								No
Vaginal Delivery	Planned Vaginal Delivery	36	5	39	4000	Girl	complete	40	I° Perineal laceration	Yes	8	10								No
Vaginal Delivery	Planned Vaginal Delivery	26	3	42	4015	Boy	complete	45	I° Perineal laceration	Yes	9	10								No
Vaginal Delivery	Planned Vaginal Delivery	28	2	41	3850	Girl	complete	60	I° Perineal laceration	Yes	9	10								No
Vaginal Delivery	Planned Vaginal Delivery	22	3	38	3590	Boy	complete	60	I° Perineal laceration	Yes	9	10								No
Vaginal Delivery	Planned Vaginal Delivery	25	4	40	3550	Girl	complete	55	No Injury	Yes	9	10								No
Vaginal Delivery	Planned Vaginal Delivery	38	8	40	3450	Boy	Frank	40	No Injury	Yes	9	10								No
Vaginal Delivery	Planned Vaginal Delivery	20	1	40	3440	Boy	Incomplete	20	I° Perineal laceration	Yes	9	10								No
Vaginal Delivery	Planned Vaginal Delivery	37	6	41	3295	Boy	complete	60	No Injury	Yes	9	10								No
Vaginal Delivery	Planned Vaginal Delivery	28	2	40	3250	Girl	Frank	40	I° Perineal laceration	Yes	9	10								No
Vaginal Delivery	Planned Vaginal Delivery	31	3	39	3200	Girl	complete	20	I° Perineal laceration	Yes	9	10								No
Vaginal Delivery	Planned Vaginal Delivery	24	2	41	3200	Boy	Frank			Yes	9	10								No
Vaginal Delivery	Planned Vaginal Delivery	24	1	40	3180	Girl	Incomplete	50	III° Perineal laceration	Yes	9	10								No
Vaginal Delivery	Planned Vaginal Delivery	32	3	39	3160	Girl	Frank	45	I° Perineal laceration	Yes	9	10								No
Vaginal Delivery	Planned Vaginal Delivery	39	5	39	3100	Girl	complete	60	No Injury	Yes	9	10								No
Vaginal Delivery	Planned Vaginal Delivery	40	4	40	3080	Boy	complete	75	No Injury	Yes	9	10								No
Vaginal Delivery	Planned Vaginal Delivery	19	2	38	3050	Girl	Frank	45	No Injury	Yes	9	10								No
Vaginal Delivery	Planned Vaginal Delivery	16	1	38	3050	Girl	complete	60	Perineotomy	Yes	9	10								No
Vaginal Delivery	Planned Vaginal Delivery	25	1	40	3050	Boy	complete	80	I° Perineal laceration	Yes	9	10								No
Vaginal Delivery	Planned Vaginal Delivery	29	8	40	3020	Girl	complete	30	No Injury	Yes	9	10								No
Vaginal Delivery	Planned Vaginal Delivery	22	2	38	3015	Boy	complete	34	I° Perineal laceration	Yes	9	10								No
Vaginal Delivery	Planned Vaginal Delivery	26	4	38	3000	Girl	complete	60	I° Perineal laceration	Yes	9	10								No
Vaginal Delivery	Planned Vaginal Delivery	22	1	38	2985	Girl	complete	15	Perineotomy	Yes	9	10								No
Vaginal Delivery	Planned Vaginal Delivery	22	1	38	2980	Girl	Frank	60	II° Perineal laceration	Yes	9	10								No
Vaginal Delivery	Planned Vaginal Delivery	30	4	38	2910	Boy	complete	40	No Injury	Yes	9	10								No
Vaginal Delivery	Planned Vaginal Delivery	25	3	37	2900	Girl	complete	35		Yes	9	10								No
Vaginal Delivery	Planned Vaginal Delivery	18	2	37	2880	Boy	complete	60	I° Perineal laceration	Yes	9	10								No
Vaginal Delivery	Planned Vaginal Delivery	30	2	38	2860	Girl	Frank	75	I° Perineal laceration	Yes	9	10								No
Vaginal Delivery	Planned Vaginal Delivery	28	2	39	2850	Girl	Frank	30	I° Perineal laceration	Yes	9	10								No
Vaginal Delivery	Planned Vaginal Delivery	23	2	38	2800	Girl	complete	20	No Injury	Yes	9	10								No
Vaginal Delivery	Planned Vaginal Delivery	38	3	38	2790	Boy	complete	10	No Injury	Yes	9	10								No
Vaginal Delivery	Planned Vaginal Delivery	20	2	38	2760	Girl	complete	60	I° Perineal laceration	Yes	9	10								No
Vaginal Delivery	Planned Vaginal Delivery	28	4	40	2750	Boy	complete	25	I° Perineal laceration	Yes	9	10								No
Vaginal Delivery	Planned Vaginal Delivery	23	2	38	2720	Boy	complete	5	No Injury	Yes	9	10								No
Vaginal Delivery	Planned Vaginal Delivery	32	4	37	2700	Girl	Frank	40	I° Perineal laceration	Yes	9	10								No
Vaginal Delivery	Planned Vaginal Delivery	28	3	38	2690	Boy	Incomplete	60	No Injury	Yes	9	10								No
Vaginal Delivery	Planned Vaginal Delivery	39	6	37	2670	Girl	complete	15	No Injury	Yes	9	10								No
Vaginal Delivery	Planned Vaginal Delivery	32	7	39	2625	Boy	complete	33	No Injury	Yes	9	10								No
Vaginal Delivery	Planned Vaginal Delivery	23	3	38	2600	Girl	complete	60	I° Perineal laceration	Yes	9	10								No
Vaginal Delivery	Planned Vaginal Delivery	30	1	38	2600	Girl	complete	20	Perineotomy	Yes	9	10								No
Vaginal Delivery	Planned Vaginal Delivery	26	2	37	2580	Girl	complete	60	I° Perineal laceration	Yes	9	10								No
Vaginal Delivery	Planned Vaginal Delivery	19	2	38	2550	Boy	complete	30	No Injury	Yes	9	10								No
Vaginal Delivery	Planned Vaginal Delivery	30	6	38	2540	Girl	complete	53	No Injury	Yes	9	10								No
Vaginal Delivery	Planned Vaginal Delivery	30	1	38	2440	Boy	complete	50	I° Perineal laceration	Yes	9	10								No
Vaginal Delivery	Planned Vaginal Delivery	27	3	37	2310	Girl	complete	110	No Injury	Yes	9	10								No
Vaginal Delivery	Planned Vaginal Delivery	26	4	37	2165	Girl	complete	14	No Injury	Yes	9	10								No
Vaginal Delivery	Planned Vaginal Delivery	40	4	42	4300	Boy	Frank	35		Yes	10	10								No
Vaginal Delivery	Planned Vaginal Delivery	24	3	41	4080	Girl	complete	35	No Injury	Yes	10	10								No
Vaginal Delivery	Planned Vaginal Delivery	21	2	41	4000	Girl	complete	60		Yes	10	10								No
Vaginal Delivery	Planned Vaginal Delivery	35	4	42	4000	Girl	complete	20	No Injury	Yes	10	10								No
Vaginal Delivery	Planned Vaginal Delivery	26	2	42	4000	Boy	Frank	30	I° Perineal laceration	Yes	10	10								No
Vaginal Delivery	Planned Vaginal Delivery	29	5	41	3800	Girl	complete	30	No Injury	Yes	10	10								No
Vaginal Delivery	Planned Vaginal Delivery	30	4	41	3725	Boy	complete	40	No Injury	Yes	10	10								No
Vaginal Delivery	Planned Vaginal Delivery	41	8	42	3700	Boy	Frank	60		Yes	10	10								No
Vaginal Delivery	Planned Vaginal Delivery	32	4	41	3685	Girl	Frank	15	No Injury	Yes	10	10								No
Vaginal Delivery	Planned Vaginal Delivery	32	8	41	3670	Boy	complete	20	No Injury	Yes	10	10								No
Vaginal Delivery	Planned Vaginal Delivery	35	5	41	3600	Girl	complete	10		Yes	10	10								No
Vaginal Delivery	Planned Vaginal Delivery	27	2	38	3600	Boy	Frank	20	I° Perineal laceration	Yes	10	10								No
Vaginal Delivery	Planned Vaginal Delivery	35	2	41	3585	Boy	Frank	10	I° Perineal laceration	Yes	10	10								No
Vaginal Delivery	Planned Vaginal Delivery	42	4	38	3570	Girl	complete	12	No Injury	Yes	10	10								No
Vaginal Delivery	Planned Vaginal Delivery	34	10	41	3535	Girl	complete	35	No Injury	Yes	10	10								No
Vaginal Delivery	Planned Vaginal Delivery	24	3	40	3510	Girl	complete	45	No Injury	Yes	10	10								No
Vaginal Delivery	Planned Vaginal Delivery	34	2	42	3500	Boy	complete	30	No Injury	Yes	10	10								No
Vaginal Delivery	Planned Vaginal Delivery	21	1	40	3500	Girl	Frank	60	I° Perineal laceration	Yes	10	10								No
Vaginal Delivery	Planned Vaginal Delivery	32	5	42	3470	Girl	complete	38	No Injury	Yes	10	10								No
Vaginal Delivery	Planned Vaginal Delivery	33	3	38	3450	Girl	complete	40	No Injury	Yes	10	10								No
Vaginal Delivery	Planned Vaginal Delivery	30	6	41	3440	Boy	complete	10	No Injury	Yes	10	10								No
Vaginal Delivery	Planned Vaginal Delivery	20	1	42	3440	Girl	complete	30	Perineotomy	Yes	10	10								No
Vaginal Delivery	Planned Vaginal Delivery	32	4	39	3430	Girl	Frank	30	I° Perineal laceration	Yes	10	10								No
Vaginal Delivery	Planned Vaginal Delivery	18	1	40	3418	Girl	complete	70	I° Perineal laceration	Yes	10	10								No
Vaginal Delivery	Planned Vaginal Delivery	37	5	42	3400	Boy	complete	20	I° Perineal laceration	Yes	10	10								No
Vaginal Delivery	Planned Vaginal Delivery	25	3	41	3400	Girl	complete	45	No Injury	Yes	10	10								No
Vaginal Delivery	Planned Vaginal Delivery	37	5	40	3400	Girl	Frank	60	No Injury	Yes	10	10								No
Vaginal Delivery	Planned Vaginal Delivery	26	2	41	3400	Girl	complete	15		Yes	10	10								No
Vaginal Delivery	Planned Vaginal Delivery	32	4	40	3400	Girl	Frank	10	I° Perineal laceration	Yes	10	10								No
Vaginal Delivery	Planned Vaginal Delivery	21	2	42	3400	Boy	Frank	20	No Injury	Yes	10	10								No
Vaginal Delivery	Planned Vaginal Delivery	17	1	38	3400	Girl	Frank		II° Perineal laceration	Yes	10	10								No
Vaginal Delivery	Planned Vaginal Delivery	25	5	41	3360	Girl	Frank	60	No Injury	Yes	10	10								No
Vaginal Delivery	Planned Vaginal Delivery	22	2	40	3345	Boy	complete	30	I° Perineal laceration	Yes	10	10								No
Vaginal Delivery	Planned Vaginal Delivery	30	6	39	3330	Girl	complete	30	No Injury	Yes	10	10								No
Vaginal Delivery	Planned Vaginal Delivery	20	1	42	3320	Boy	complete	5	No Injury	Yes	10	10								No
Vaginal Delivery	Planned Vaginal Delivery	28	3	41	3310	Boy	Frank	30	I° Perineal laceration	Yes	10	10								No
Vaginal Delivery	Planned Vaginal Delivery	26	4	41	3300	Girl	complete	20	No Injury	Yes	10	10								No
Vaginal Delivery	Planned Vaginal Delivery	41	6	41	3300	Girl	complete	20		Yes	10	10								No
Vaginal Delivery	Planned Vaginal Delivery	33	6	40	3300	Girl	Frank	15	No Injury	Yes	10	10								No
Vaginal Delivery	Planned Vaginal Delivery	30	1	40	3300	Boy	complete	20	II° Perineal laceration	Yes	10	10								No
Vaginal Delivery	Planned Vaginal Delivery	19	1	38	3300	Girl	complete	30	I° Perineal laceration	Yes	10	10								No
Vaginal Delivery	Planned Vaginal Delivery	26	2	39	3280	Boy	complete	25	No Injury	Yes	10	10								No
Vaginal Delivery	Planned Vaginal Delivery	27	4	40	3270	Boy	complete	10	No Injury	Yes	10	10								No
Vaginal Delivery	Planned Vaginal Delivery	28	3	40	3265	Girl	complete	10	No Injury	Yes	10	10								No
Vaginal Delivery	Planned Vaginal Delivery	33	7	41	3250	Boy	Frank	10	No Injury	Yes	10	10								No
Vaginal Delivery	Planned Vaginal Delivery	27	2	40	3240	Boy	complete	25	I° Perineal laceration	Yes	10	10								No
Vaginal Delivery	Planned Vaginal Delivery	26	6	40	3235	Girl	complete	10	No Injury	Yes	10	10								No
Vaginal Delivery	Planned Vaginal Delivery	25	3	40	3235	Girl	Frank	15	No Injury	Yes	10	10								No
Vaginal Delivery	Planned Vaginal Delivery	25	3	38	3230	Boy	Frank	10	No Injury	Yes	10	10								No
Vaginal Delivery	Planned Vaginal Delivery	25	3	40	3230	Boy	Frank	10	No Injury	Yes	10	10								No
Vaginal Delivery	Planned Vaginal Delivery	24	3	40	3205	Girl	complete	50	No Injury	Yes	10	10								No
Vaginal Delivery	Planned Vaginal Delivery	31	2	39	3200	Boy	complete	80	I° Perineal laceration	Yes	10	10								No
Vaginal Delivery	Planned Vaginal Delivery	36	2	41	3200	Boy	Incomplete	25	No Injury	Yes	10	10								No
Vaginal Delivery	Planned Vaginal Delivery	25	5	40	3200	Girl	complete	70	No Injury	Yes	10	10								No
Vaginal Delivery	Planned Vaginal Delivery	27	4	39	3200	Boy	complete	20	No Injury	Yes	10	10								No
Vaginal Delivery	Planned Vaginal Delivery	33	5	40	3200	Boy	complete	15	No Injury	Yes	10	10								No
Vaginal Delivery	Planned Vaginal Delivery	29	4	40	3200	Boy	Frank	20	I° Perineal laceration	Yes	10	10								No
Vaginal Delivery	Planned Vaginal Delivery	27	2	40	3200	Boy	complete	25	I° Perineal laceration	Yes	10	10								No
Vaginal Delivery	Planned Vaginal Delivery	23	1	40	3200	Girl	complete	40		Yes	10	10								No
Vaginal Delivery	Planned Vaginal Delivery	18	1	41	3200	Girl	Frank	50	I° Perineal laceration	Yes	10	10								No
Vaginal Delivery	Planned Vaginal Delivery	33	8	40	3195	Girl	Frank	30	No Injury	Yes	10	10								No
Vaginal Delivery	Planned Vaginal Delivery	21	3	40	3140	Boy	complete	15	No Injury	Yes	10	10								No
Vaginal Delivery	Planned Vaginal Delivery	31	2	41	3100	Girl	Frank	50		Yes	10	10								No
Vaginal Delivery	Planned Vaginal Delivery	26	2	40	3100	Girl	complete	40	I° Perineal laceration	Yes	10	10								No
Vaginal Delivery	Planned Vaginal Delivery	23	1	40	3100	Girl	Frank	20	I° Perineal laceration	Yes	10	10								No
Vaginal Delivery	Planned Vaginal Delivery	22	1	38	3100	Girl	Frank		I° Perineal laceration	Yes	10	10								No
Vaginal Delivery	Planned Vaginal Delivery	27	3	40	3100	Girl	complete		No Injury	Yes	10	10								No
Vaginal Delivery	Planned Vaginal Delivery	33	5	40	3095	Girl	Frank	10	No Injury	Yes	10	10								No
Vaginal Delivery	Planned Vaginal Delivery	38	6	39	3085	Boy	complete	25	No Injury	Yes	10	10								No
Vaginal Delivery	Planned Vaginal Delivery	19	2	39	3050	Boy	complete	30	I° Perineal laceration	Yes	10	10								No
Vaginal Delivery	Planned Vaginal Delivery	28	4	40	3050	Girl	complete	11	I° Perineal laceration	Yes	10	10								No
Vaginal Delivery	Planned Vaginal Delivery	24	2	40	3050	Girl	complete	20	I° Perineal laceration	Yes	10	10								No
Vaginal Delivery	Planned Vaginal Delivery	28	3	40	3050	Girl	complete	10	No Injury	Yes	10	10								No
Vaginal Delivery	Planned Vaginal Delivery	19	1	38	3050	Girl	complete	120	Perineotomy	Yes	10	10								No
Vaginal Delivery	Planned Vaginal Delivery	37	5	41	3040	Boy	complete	5	No Injury	Yes	10	10								No
Vaginal Delivery	Planned Vaginal Delivery	26	2	41	3020	Girl	complete	50	I° Perineal laceration	Yes	10	10								No
Vaginal Delivery	Planned Vaginal Delivery	23	2	37	3020	Boy	complete	30	I° Perineal laceration	Yes	10	10								No
Vaginal Delivery	Planned Vaginal Delivery	34	3	41	3015	Girl	complete	13	No Injury	Yes	10	10								No
Vaginal Delivery	Planned Vaginal Delivery	29	2	41	3010	Girl	complete	10	I° Perineal laceration	Yes	10	10								No
Vaginal Delivery	Planned Vaginal Delivery	36	4	41	3010	Girl	complete	30	No Injury	Yes	10	10								No
Vaginal Delivery	Planned Vaginal Delivery	27	4	38	3010	Boy	complete	10	No Injury	Yes	10	10								No
Vaginal Delivery	Planned Vaginal Delivery	24	3	38	3000	Boy	Frank	60	Perineotomy	Yes	10	10								No
Vaginal Delivery	Planned Vaginal Delivery	35	8	40	3000	Girl	complete	25	No Injury	Yes	10	10								No
Vaginal Delivery	Planned Vaginal Delivery	35	8	38	3000	Girl	complete	25	No Injury	Yes	10	10								No
Vaginal Delivery	Planned Vaginal Delivery	24	2	42	3000	Girl	Frank	60	I° Perineal laceration	Yes	10	10								No
Vaginal Delivery	Planned Vaginal Delivery	32	4	39	3000	Girl	Frank	15		Yes	10	10								No
Vaginal Delivery	Planned Vaginal Delivery	42	3	41	3000	Girl	complete	30	No Injury	Yes	10	10								No
Vaginal Delivery	Planned Vaginal Delivery	27	1	39	3000	Girl	complete	45	Perineotomy	Yes	10	10								No
Vaginal Delivery	Planned Vaginal Delivery	36	3	39	3000	Girl	complete			Yes	10	10								No
Vaginal Delivery	Planned Vaginal Delivery	24	2	38	2990	Girl	complete	15	No Injury	Yes	10	10								No
Vaginal Delivery	Planned Vaginal Delivery	23	4	39	2980	Girl	Frank	10	No Injury	Yes	10	10								No
Vaginal Delivery	Planned Vaginal Delivery	20	1	39	2955	Girl	complete	30	I° Perineal laceration	Yes	10	10								No
Vaginal Delivery	Planned Vaginal Delivery	31	4	38	2950	Boy	Frank	10	No Injury	Yes	10	10								No
Vaginal Delivery	Planned Vaginal Delivery	25	3	39	2950	Boy	Frank	5	No Injury	Yes	10	10								No
Vaginal Delivery	Planned Vaginal Delivery	33	6	39	2935	Boy	Frank	50	No Injury	Yes	10	10								No
Vaginal Delivery	Planned Vaginal Delivery	25	2	38	2930	Boy	complete	2	I° Perineal laceration	Yes	10	10								No
Vaginal Delivery	Planned Vaginal Delivery	33	4	38	2910	Boy	complete	30	No Injury	Yes	10	10								No
Vaginal Delivery	Planned Vaginal Delivery	26	4	39	2900	Boy	complete	30		Yes	10	10								No
Vaginal Delivery	Planned Vaginal Delivery	27	5	39	2900	Boy	complete	10	No Injury	Yes	10	10								No
Vaginal Delivery	Planned Vaginal Delivery	34	3	38	2900	Boy	complete	10	No Injury	Yes	10	10								No
Vaginal Delivery	Planned Vaginal Delivery	39	8	38	2900	Girl	complete	35	No Injury	Yes	10	10								No
Vaginal Delivery	Planned Vaginal Delivery	34	3	39	2900	Girl	complete	35	No Injury	Yes	10	10								No
Vaginal Delivery	Planned Vaginal Delivery	27	1	37	2900	Girl	complete	30	Perineotomy	Yes	10	10								No
Vaginal Delivery	Planned Vaginal Delivery	23	1	39	2900	Boy	complete	40	I° Perineal laceration	Yes	10	10								No
Vaginal Delivery	Planned Vaginal Delivery	23	4	38	2880	Girl	Frank	11	No Injury	Yes	10	10								No
Vaginal Delivery	Planned Vaginal Delivery	36	2	39	2875	Girl	complete	35	Perineotomy	Yes	10	10								No
Vaginal Delivery	Planned Vaginal Delivery	34	2	39	2870	Boy	complete	40	I° Perineal laceration	Yes	10	10								No
Vaginal Delivery	Planned Vaginal Delivery	38	5	40	2870	Girl	complete	30	I° Perineal laceration	Yes	10	10								No
Vaginal Delivery	Planned Vaginal Delivery	29	3	40	2870	Girl	Frank	5	I° Perineal laceration	Yes	10	10								No
Vaginal Delivery	Planned Vaginal Delivery	24	2	37	2860	Girl	complete	10	I° Perineal laceration	Yes	10	10								No
Vaginal Delivery	Planned Vaginal Delivery	35	3	39	2840	Boy	complete	30	I° Perineal laceration	Yes	10	10								No
Vaginal Delivery	Planned Vaginal Delivery	30	5	38	2821	Boy	complete	10	No Injury	Yes	10	10								No
Vaginal Delivery	Planned Vaginal Delivery	21	1	38	2815	Girl	complete	10	I° Perineal laceration	Yes	10	10								No
Vaginal Delivery	Planned Vaginal Delivery	31	4	39	2810	Girl	complete	42	No Injury	Yes	10	10								No
Vaginal Delivery	Planned Vaginal Delivery	25	3	38	2800	Girl	complete	20	No Injury	Yes	10	10								No
Vaginal Delivery	Planned Vaginal Delivery	34	6	38	2800	Boy	complete	10	No Injury	Yes	10	10								No
Vaginal Delivery	Planned Vaginal Delivery	34	3	38	2800	Girl	Frank	50	I° Perineal laceration	Yes	10	10								No
Vaginal Delivery	Planned Vaginal Delivery	23	4	39	2800	Boy	complete	25		Yes	10	10								No
Vaginal Delivery	Planned Vaginal Delivery	21	2	38	2800	Girl	Frank	10	I° Perineal laceration	Yes	10	10								No
Vaginal Delivery	Planned Vaginal Delivery	22	1	37	2800	Girl	complete	30		Yes	10	10								No
Vaginal Delivery	Planned Vaginal Delivery	41	4	39	2760	Girl	Frank	300	No Injury	Yes	10	10								No
Vaginal Delivery	Planned Vaginal Delivery	31	2	38	2750	Girl	complete	14	I° Perineal laceration	Yes	10	10								No
Vaginal Delivery	Planned Vaginal Delivery	24	1	38	2720	Boy	complete	60	Perineotomy	Yes	10	10								No
Vaginal Delivery	Planned Vaginal Delivery	17	1	38	2720	Girl	complete	30	Perineotomy	Yes	10	10								No
Vaginal Delivery	Planned Vaginal Delivery	35	3	39	2700	Girl	complete	60	I° Perineal laceration	Yes	10	10								No
Vaginal Delivery	Planned Vaginal Delivery	38	5	38	2700	Boy	Frank	15	No Injury	Yes	10	10								No
Vaginal Delivery	Planned Vaginal Delivery	37	6	37	2700	Girl	Incomplete	10		Yes	10	10								No
Vaginal Delivery	Planned Vaginal Delivery	23	1	39	2700	Boy	Frank	20	I° Perineal laceration	Yes	10	10								No
Vaginal Delivery	Planned Vaginal Delivery	20	1	38	2700	Girl	complete	30		Yes	10	10								No
Vaginal Delivery	Planned Vaginal Delivery	20	1	37	2700	Girl	complete			Yes	10	10								No
Vaginal Delivery	Planned Vaginal Delivery	22	1	38	2690	Boy	Frank	20	I° Perineal laceration	Yes	10	10								No
Vaginal Delivery	Planned Vaginal Delivery	35	5	39	2670	Girl	complete	10	No Injury	Yes	10	10								No
Vaginal Delivery	Planned Vaginal Delivery	24	3	38	2665	Girl	complete	30	No Injury	Yes	10	10								No
Vaginal Delivery	Planned Vaginal Delivery	28	3	37	2605	Girl	Frank	15	No Injury	Yes	10	10								No
Vaginal Delivery	Planned Vaginal Delivery	35	5	37	2600	Girl	complete	40	No Injury	Yes	10	10								No
Vaginal Delivery	Planned Vaginal Delivery	40	2	38	2600	Girl	complete	28	I° Perineal laceration	Yes	10	10								No
Vaginal Delivery	Planned Vaginal Delivery	22	4	38	2600	Boy	Frank	30	I° Perineal laceration	Yes	10	10								No
Vaginal Delivery	Planned Vaginal Delivery	26	3	37	2600	Girl	complete	30	No Injury	Yes	10	10								No
Vaginal Delivery	Planned Vaginal Delivery	24	2	38	2600	Girl	complete	20	No Injury	Yes	10	10								No
Vaginal Delivery	Planned Vaginal Delivery	36	1	37	2600	Girl	Incomplete	15	I° Perineal laceration	Yes	10	10								No
Vaginal Delivery	Planned Vaginal Delivery	19	1	38	2600	Boy	complete	10	I° Perineal laceration	Yes	10	10								No
Vaginal Delivery	Planned Vaginal Delivery	42	6	38	2595	Girl	complete	10	I° Perineal laceration	Yes	10	10								No
Vaginal Delivery	Planned Vaginal Delivery	20	2	37	2580	Boy	Frank	25	I° Perineal laceration	Yes	10	10								No
Vaginal Delivery	Planned Vaginal Delivery	28	1	38	2570	Girl	complete	10	II° Perineal laceration	Yes	10	10								No
Vaginal Delivery	Planned Vaginal Delivery	38	10	37	2550	Boy	complete	20	No Injury	Yes	10	10								No
Vaginal Delivery	Planned Vaginal Delivery	26	2	37	2500	Girl	complete	60	I° Perineal laceration	Yes	10	10								No
Vaginal Delivery	Planned Vaginal Delivery	30	3	37	2500	Girl	complete	50		Yes	10	10								No
Vaginal Delivery	Planned Vaginal Delivery	24	2	38	2475	Girl	complete	20	No Injury	Yes	10	10								No
Vaginal Delivery	Planned Vaginal Delivery	26	3	38	2450	Boy	Frank	30	No Injury	Yes	10	10								No
Vaginal Delivery	Planned Vaginal Delivery	21	2	37	2310	Girl	Frank	5	No Injury	Yes	10	10								No
Vaginal Delivery	Planned Vaginal Delivery	24	1	37	2300	Boy	complete	25	No Injury	Yes	10	10								No
Vaginal Delivery	Planned Vaginal Delivery	32	4	37	2300	Boy	complete		No Injury	Yes	10	10								No
Vaginal Delivery	Planned Vaginal Delivery	24	1	37	2000	Girl	complete	10	No Injury	Yes	10	10								No
Vaginal Delivery	Planned Vaginal Delivery	18	1	41	4180	Girl	complete	33	No Injury	Yes	7	9								No
Vaginal Delivery	Planned Vaginal Delivery	41	3	42	3020	Boy	complete	40	No Injury	Yes	7	9								No
Vaginal Delivery	Planned Vaginal Delivery	37	8	37	2650	Boy	complete	60	I° Perineal laceration	Yes	7	9								No
Vaginal Delivery	Planned Vaginal Delivery	26	4	38	2610	Girl	Incomplete	50	No Injury	Yes	7	9								No
Vaginal Delivery	Planned Vaginal Delivery	27	4	41	3700	Boy	complete	60	No Injury	Yes	8	9								No
Vaginal Delivery	Planned Vaginal Delivery	28	3	39	3185	Boy	complete	10	I° Perineal laceration	Yes	8	9								No
Vaginal Delivery	Planned Vaginal Delivery	22	1	37	2710	Girl	complete	90	Perineotomy	Yes	8	9								No
Vaginal Delivery	Planned Vaginal Delivery	23	2	40	3200	Boy	Frank	60	I° Perineal laceration	Yes	9	9								No

## Sheet: Cephalic Data
Mode of delivery	Pregnant woman's age (year)	Times of labor	Gestational age (week)	Newborns weight (g)	survival	1 minute Apgar score	5 minute Apgar score	Neonatal encephalopathy	Respiratory distress syndrome	Intracranial hemorrhage	Joint dislocation	Pneumothorax	Omphalitis	Hyperbilirubinemia
Vaginal Delivery	32	4	37	2900	Yes	9	10
Vaginal Delivery	28	1	39	3010	Yes	9	10
Vaginal Delivery	21	1	37	3235	Yes	9	10
Vaginal Delivery	23	1	37	2600	Yes	9	10
Vaginal Delivery	28	4	38	3555	Yes	9	10
Vaginal Delivery	38	3	40	3300	Yes	9	10
Vaginal Delivery	19	3	38	2800	Yes	9	10
Vaginal Delivery	22	1	37	2760	Yes	9	10
Vaginal Delivery	28	2	37	2775	Yes	9	10
Vaginal Delivery	29	4	39	3125	Yes	9	10
Vaginal Delivery	29	1	39	3145	Yes	9	10
Vaginal Delivery	38	4	40	3260	Yes	9	10
Vaginal Delivery	41	10	38	3440	Yes	9	10
Vaginal Delivery	41	5	40	3750	Yes	9	10
Vaginal Delivery	42	4	37	2860	Yes	9	10
Vaginal Delivery	53	13	41	3980	Yes	9	10
Vaginal Delivery	19	3	41	3456	Yes	9	10
Vaginal Delivery	23	1	37	2910	Yes	9	10
Vaginal Delivery	29	3	39	3510	Yes	9	10
Vaginal Delivery	30	2	41	3400	Yes	9	10
Vaginal Delivery	30	5	40	3765	Yes	9	10
Vaginal Delivery	34	4	38	2710	Yes	9	10
Vaginal Delivery	41	5	40	3370	Yes	9	10
Vaginal Delivery	20	1	38	3220	Yes	9	10
Vaginal Delivery	24	2	37	2910	Yes	9	10
Vaginal Delivery	24	1	38	2990	Yes	9	10
Vaginal Delivery	26	3	38	3105	Yes	9	10
Vaginal Delivery	33	2	37	2800	Yes	9	10
Vaginal Delivery	38	3	40	3450	Yes	9	10
Vaginal Delivery	19	2	41	3245	Yes	9	10
Vaginal Delivery	25	3	37	2710	Yes	9	10
Vaginal Delivery	29	5	41	3300	Yes	9	10
Vaginal Delivery	32	3	40	3160	Yes	9	10
Vaginal Delivery	33	3	40	3015	Yes	9	10
Vaginal Delivery	34	5	41	3050	Yes	9	10
Vaginal Delivery	36	6	40	3400	Yes	9	10
Vaginal Delivery	18	1	39	3100	Yes	5	8
Vaginal Delivery	24	1	37	2875	Yes	9	10
Vaginal Delivery	30	3	37	2860	Yes	9	10
Vaginal Delivery	32	2	39	2900	Yes	9	10
Vaginal Delivery	32	4	40	3055	Yes	9	10
Vaginal Delivery	41	9	39	3160	Yes	9	10
Vaginal Delivery	45	7	39	3365	Yes	9	10
Vaginal Delivery	19	1	41	3595	Yes	9	10
Vaginal Delivery	21	3	41	3530	Yes	9	10
Vaginal Delivery	23	1	38	2970	Yes	9	10
Vaginal Delivery	23	1	40	3050	Yes	9	10
Vaginal Delivery	24	1	41	3000	Yes	9	10
Vaginal Delivery	26	2	39	3120	Yes	9	10
Vaginal Delivery	29	3	40	3260	Yes	9	10
Vaginal Delivery	44	9	37	2090	Yes	9	10
Vaginal Delivery	19	2	41	3270	Yes	9	10
Vaginal Delivery	22	1	38	2450	Yes	9	10
Vaginal Delivery	25	1	42	3525	Yes	9	10
Vaginal Delivery	26	4	39	2980	Yes	9	10
Vaginal Delivery	28	4	40	3035	Yes	9	10
Vaginal Delivery	28	2	40	3040	Yes	9	10
Vaginal Delivery	32	5	41	3270	Yes	8	10
Vaginal Delivery	42	5	40	3010	Yes	9	10
Vaginal Delivery	24	4	41	3265	Yes	9	10
Vaginal Delivery	28	6	41	3215	Yes	9	10
Vaginal Delivery	21	2	38	2715	Yes	9	10
Vaginal Delivery	22	1	37	2785	No	5	7	Yes
Vaginal Delivery	25	2	37	2615	Yes	9	10
Vaginal Delivery	30	4	41	4036	Yes	9	10
Vaginal Delivery	31	4	39	3035	Yes	9	10
Vaginal Delivery	18	1	41	3445	Yes	9	10
Vaginal Delivery	19	2	41	4090	Yes	9	10
Vaginal Delivery	25	2	38	2890	Yes	9	10
Vaginal Delivery	29	4	39	2980	Yes	9	10
Caesarean Section	22	1	39	2890	Yes	8	10
Caesarean Section	29	2	41	3360	Yes	9	10
Vaginal Delivery	20	2	39	3050	Yes	9	10
Vaginal Delivery	22	2	39	2955	Yes	9	10
Vaginal Delivery	21	2	40	3395	Yes	9	10
Vaginal Delivery	40	7	41	3485	Yes	9	10
Caesarean Section	27	1	40	3090	Yes	9	10
Caesarean Section	27	2	41	3120	Yes	9	10
Vaginal Delivery	19	2	40	3040	Yes	9	10
Vaginal Delivery	19	1	41	3050	Yes	9	10
Vaginal Delivery	21	4	40	3630	Yes	9	10
Vaginal Delivery	25	2	41	3430	Yes	9	10
Vaginal Delivery	26	2	38	2770	Yes	9	10
Vaginal Delivery	27	5	40	3310	Yes	9	10
Vaginal Delivery	31	5	39	2940	Yes	9	10
Vaginal Delivery	34	5	40	3210	Yes	9	10
Vaginal Delivery	52	7	41	3355	Yes	9	10
Vaginal Delivery	21	1	38	3070	Yes	9	10
Vaginal Delivery	23	1	40	3395	Yes	9	10
Vaginal Delivery	28	5	40	3525	Yes	9	10
Vaginal Delivery	32	7	39	3050	Yes	9	10
Vaginal Delivery	35	4	38	2785	Yes	9	10
Vaginal Delivery	36	5	39	2930	Yes	9	10
Vaginal Delivery	37	6	40	3950	Yes	9	10
Vaginal Delivery	38	4	37	2520	Yes	9	10
Vaginal Delivery	22	1	38	3130	Yes	8	10
Vaginal Delivery	22	3	38	3560	Yes	9	10
Vaginal Delivery	25	2	37	2700	Yes	9	10
Vaginal Delivery	27	5	39	3660	Yes	9	10
Vaginal Delivery	28	1	38	2620	Yes	9	10
Vaginal Delivery	32	4	38	3510	Yes	9	10
Vaginal Delivery	35	5	37	2970	Yes	9	10
Vaginal Delivery	21	1	40	3145	Yes	9	10
Vaginal Delivery	21	1	40	3240	Yes	9	10
Vaginal Delivery	23	2	41	3445	Yes	9	10
Vaginal Delivery	30	3	40	3160	Yes	9	10
Vaginal Delivery	38	4	41	3640	Yes	9	10
Caesarean Section	24	1	39	3690	Yes	9	10
Vaginal Delivery	18	2	40	2990	Yes	9	10
Vaginal Delivery	20	2	39	2955	Yes	9	10
Vaginal Delivery	23	1	39	2760	Yes	9	10
Vaginal Delivery	23	3	40	3240	Yes	9	10
Vaginal Delivery	25	1	40	3240	Yes	2	8
Vaginal Delivery	28	3	39	3315	Yes	9	10
Vaginal Delivery	29	4	40	3360	Yes	9	10
Vaginal Delivery	32	5	40	4031	Yes	9	10
Vaginal Delivery	18	1	37	2330	Yes	9	10
Vaginal Delivery	21	1	37	2595	Yes	9	10
Vaginal Delivery	22	2	39	2350	Yes	9	10
Vaginal Delivery	26	1	40	2895	Yes	9	10
Vaginal Delivery	33	1	37	2450	Yes	9	10
Vaginal Delivery	37	12	37	3070	Yes	9	10
Vaginal Delivery	27	4	38	3780	Yes	9	10
Vaginal Delivery	28	2	37	2850	Yes	9	10
Vaginal Delivery	32	3	40	3600	Yes	9	10
Caesarean Section	45	1	38	2190	Yes	9	10
Vaginal Delivery	18	2	38	3055	Yes	9	10
Vaginal Delivery	20	2	38	3330	Yes	9	10
Vaginal Delivery	24	2	38	2890	Yes	9	10
Vaginal Delivery	26	3	38	2980	Yes	9	10
Vaginal Delivery	29	2	41	4220	Yes	9	10
Vaginal Delivery	38	2	37	2100	Yes	9	10
Vaginal Delivery	16	1	39	2720	Yes	9	10
Vaginal Delivery	22	1	38	3150	Yes	9	10
Vaginal Delivery	24	1	39	2790	Yes	9	10
Vaginal Delivery	25	3	38	3180	Yes	9	10
Vaginal Delivery	30	5	38	3000	Yes	9	10
Vaginal Delivery	39	1	40	3570	Yes	9	10
Vaginal Delivery	20	7	39	3070	Yes	9	10
Vaginal Delivery	25	2	39	3060	Yes	9	10
Vaginal Delivery	25	6	38	3200	Yes	9	10
Vaginal Delivery	37	2	37	2610	Yes	9	10
Vaginal Delivery	39	3	39	3455	Yes	9	10
Vaginal Delivery	20	1	38	2650	Yes	9	10
Vaginal Delivery	33	3	39	2935	Yes	9	10
Vaginal Delivery	22	2	39	2770	Yes	9	10
Vaginal Delivery	27	1	37	2270	Yes	9	10
Vaginal Delivery	27	3	39	3360	Yes	9	10
Vaginal Delivery	33	2	39	3360	Yes	9	10
Vaginal Delivery	41	6	41	3760	Yes	9	10
Caesarean Section	24	1	40	3605	Yes	9	10
Vaginal Delivery	21	4	38	3170	Yes	9	10
Vaginal Delivery	22	1	40	3105	Yes	9	10
Vaginal Delivery	24	3	40	4135	No	0	0	Yes
Vaginal Delivery	27	3	39	3120	Yes	9	10
Vaginal Delivery	28	3	37	2520	Yes	9	10
Vaginal Delivery	29	4	37	2550	Yes	9	10
Vaginal Delivery	31	2	38	3100	Yes	9	10
Vaginal Delivery	38	6	39	3070	Yes	9	10
Caesarean Section	17	1	39	2985	Yes	9	10
Vaginal Delivery	28	6	38	2570	Yes	9	10
Vaginal Delivery	30	3	38	3000	Yes	9	10
Vaginal Delivery	34	10	39	3560	Yes	9	10
Vaginal Delivery	36	4	39	2950	Yes	9	10
Vaginal Delivery	37	4	39	2850	Yes	9	10
Vaginal Delivery	38	2	39	2995	Yes	9	10
Vaginal Delivery	21	1	38	2660	Yes	9	10
Vaginal Delivery	21	1	39	2985	Yes	9	10
Vaginal Delivery	22	1	40	3100	Yes	9	10
Vaginal Delivery	24	1	37	2540	Yes	9	10
Vaginal Delivery	26	1	39	3745	Yes	9	10
Vaginal Delivery	27	2	39	2930	Yes	9	10
Vaginal Delivery	30	4	40	3130	Yes	9	10
Vaginal Delivery	33	3	37	2360	Yes	9	10
Vaginal Delivery	38	12	40	3020	Yes	9	10
Caesarean Section	27	4	38	2920	Yes	9	10
Vaginal Delivery	23	1	38	2510	Yes	2	9
Vaginal Delivery	24	3	41	3700	Yes	9	10
Vaginal Delivery	29	2	37	2880	Yes	9	10
Vaginal Delivery	33	3	39	2930	Yes	9	10
Vaginal Delivery	22	1	40	3045	Yes	9	10
Vaginal Delivery	24	1	40	3435	No	1	3	Yes						1
Vaginal Delivery	24	3	40	4285	Yes	9	10
Vaginal Delivery	26	3	39	2920	Yes	9	10
Vaginal Delivery	30	5	40	2920	Yes	9	10
Vaginal Delivery	33	4	40	3015	Yes	9	10
Vaginal Delivery	33	3	41	3600	Yes	9	10
Vaginal Delivery	39	4	41	3350	Yes	9	10
Vaginal Delivery	42	3	38	3195	Yes	9	10
Vaginal Delivery	18	1	38	2980	Yes	9	10
Vaginal Delivery	20	1	39	3450	Yes	9	10
Vaginal Delivery	22	2	38	2810	Yes	9	10
Vaginal Delivery	23	2	41	3400	Yes	9	10
Vaginal Delivery	25	2	38	2620	Yes	9	10
Vaginal Delivery	30	5	38	2860	Yes	9	10
Vaginal Delivery	32	6	37	2950	Yes	9	10
Vaginal Delivery	34	3	41	3400	Yes	9	9
Vaginal Delivery	37	2	37	2650	Yes	9	10
Vaginal Delivery	34	1	38	2570	Yes	9	10
Vaginal Delivery	35	6	38	3000	Yes	9	10
Vaginal Delivery	38	3	38	3050	Yes	9	10
Vaginal Delivery	23	5	40	2840	Yes	9	10
Vaginal Delivery	32	4	40	3400	Yes	9	10
Vaginal Delivery	32	2	40	3960	Yes	9	10
Vaginal Delivery	36	6	40	2800	Yes	9	10
Caesarean Section	33	1	37	2400	Yes	4	8
Vaginal Delivery	18	2	40	3140	Yes	9	10
Vaginal Delivery	22	4	39	3745	Yes	9	10
Vaginal Delivery	23	3	40	3300	Yes	9	10
Vaginal Delivery	24	3	39	2505	Yes	9	10
Vaginal Delivery	24	3	38	2980	Yes	9	10
Vaginal Delivery	28	4	40	3220	Yes	9	10
Vaginal Delivery	28	3	39	3260	Yes	9	10
Vaginal Delivery	31	5	39	3480	Yes	9	10
Vaginal Delivery	35	2	38	3200	Yes	9	10
Vaginal Delivery	38	5	39	2900	Yes	9	10
Vaginal Delivery	23	1	40	3050	Yes	9	10
Vaginal Delivery	23	1	40	3100	Yes	9	10
Vaginal Delivery	24	2	37	2450	Yes	9	10
Vaginal Delivery	26	3	40	3020	Yes	9	10
Vaginal Delivery	26	3	40	3145	Yes	9	10
Vaginal Delivery	29	5	41	3580	Yes	9	10
Vaginal Delivery	38	2	40	2980	Yes	9	10
Vaginal Delivery	40	7	37	2585	Yes	9	10
Caesarean Section	22	2	39	3595	Yes	9	10
Vaginal Delivery	19	2	38	3415	Yes	9	10
Vaginal Delivery	20	1	40	2930	Yes	9	10
Vaginal Delivery	22	1	39	2680	Yes	9	10
Vaginal Delivery	24	1	41	2930	Yes	9	10
Vaginal Delivery	24	2	41	4100	Yes	9	10
Vaginal Delivery	26	2	40	2605	Yes	9	10
Vaginal Delivery	26	5	39	2725	Yes	9	10
Vaginal Delivery	28	2	37	2615	Yes	9	10
Vaginal Delivery	31	6	40	2987	Yes	9	10
Vaginal Delivery	37	10	38	2900	Yes	9	10
Vaginal Delivery	25	3	39	2890	Yes	9	10
Vaginal Delivery	28	2	40	3060	No	1	2			Yes
Vaginal Delivery	30	4	37	2820	Yes	9	10
Vaginal Delivery	32	2	37	2555	Yes	3	6	Yes
Vaginal Delivery	40	5	39	3190	Yes	9	10
Vaginal Delivery	18	2	39	3080	Yes	9	10
Vaginal Delivery	20	1	38	2330	Yes	9	10
Vaginal Delivery	20	1	37	2580	Yes	9	10
Vaginal Delivery	20	1	38	2610	Yes	9	10
Vaginal Delivery	24	2	39	3430	Yes	9	10
Vaginal Delivery	25	1	37	3200	Yes	9	10
Vaginal Delivery	27	2	38	2580	Yes	9	10
Vaginal Delivery	34	2	39	2990	Yes	9	10
Caesarean Section	29	1	39	2985	Yes	9	10
Caesarean Section	35	3	39	3400	Yes	5	6
Vaginal Delivery	16	2	39	2910	Yes	9	10
Vaginal Delivery	23	2	39	2565	Yes	9	10
Vaginal Delivery	25	4	39	3400	Yes	9	10
Vaginal Delivery	26	2	39	2745	Yes	9	10
Vaginal Delivery	30	2	39	3000	Yes	9	10
Vaginal Delivery	31	5	40	3515	Yes	9	10
Vaginal Delivery	33	3	37	2865	Yes	9	10
Vaginal Delivery	34	3	40	3565	Yes	9	10
Caesarean Section	25	3	38	2330	Yes	9	10
Vaginal Delivery	18	1	40	3400	Yes	9	10
Vaginal Delivery	21	1	40	3345	Yes	9	10
Vaginal Delivery	22	3	39	2800	Yes	9	10
Vaginal Delivery	24	3	39	2836	Yes	9	10
Vaginal Delivery	25	1	40	3270	Yes	7	9
Vaginal Delivery	30	5	40	3240	Yes	9	10
Vaginal Delivery	32	8	39	3620	Yes	9	10
Vaginal Delivery	33	3	39	3020	Yes	9	10
Vaginal Delivery	35	5	41	3980	Yes	9	10
Vaginal Delivery	36	6	39	3200	Yes	9	10
Vaginal Delivery	41	6	40	2800	Yes	9	10
Caesarean Section	41	3	40	3225	Yes	9	10
Vaginal Delivery	23	1	41	3500	Yes	9	10
Vaginal Delivery	25	4	39	3200	Yes	9	10
Vaginal Delivery	27	3	39	2340	Yes	9	10
Vaginal Delivery	27	1	38	2510	Yes	9	10
Vaginal Delivery	27	2	41	4195	Yes	9	10
Vaginal Delivery	28	2	40	3402	Yes	9	10
Vaginal Delivery	29	4	38	3202	Yes	9	10
Vaginal Delivery	30	4	39	3115	Yes	9	10
Vaginal Delivery	31	2	41	3430	Yes	9	10
Vaginal Delivery	35	3	39	3420	Yes	9	10
Vaginal Delivery	38	3	39	3195	Yes	9	10
Vaginal Delivery	39	2	37	2900	Yes	9	10
Vaginal Delivery	22	2	38	2750	Yes	9	10
Vaginal Delivery	25	2	38	3070	Yes	9	10
Vaginal Delivery	27	2	39	2685	Yes	9	10
Vaginal Delivery	30	3	39	3765	Yes	9	10
Vaginal Delivery	31	3	39	3030	Yes	9	10
Vaginal Delivery	41	6	37	2500	Yes	9	10
Caesarean Section	24	1	39	3455	Yes	6	8	Yes
Vaginal Delivery	23	3	39	2870	Yes	9	10
Vaginal Delivery	25	2	39	3465	Yes	9	10
Vaginal Delivery	35	5	40	3145	Yes	9	10
Vaginal Delivery	16	1	40	3875	Yes	9	10
Vaginal Delivery	17	1	37	2145	Yes	4	8
Vaginal Delivery	22	3	40	3370	Yes	9	10
Vaginal Delivery	25	4	39	3180	Yes	9	10
Vaginal Delivery	25	4	39	3200	Yes	9	10
Vaginal Delivery	25	4	40	3880	Yes	9	10
Vaginal Delivery	28	2	39	3120	Yes	9	10
Vaginal Delivery	29	4	39	3200	Yes	9	10
Vaginal Delivery	32	3	39	3335	Yes	9	10
Vaginal Delivery	17	1	40	3270	Yes	9	10
Vaginal Delivery	19	2	41	3680	Yes	9	10
Vaginal Delivery	20	3	38	2955	Yes	9	10
Vaginal Delivery	22	1	39	2755	Yes	9	10
Vaginal Delivery	22	2	39	3270	Yes	9	10
Vaginal Delivery	27	4	38	2830	Yes	9	10
Vaginal Delivery	27	2	40	3165	Yes	9	10
Vaginal Delivery	29	4	38	2910	Yes	9	10
Vaginal Delivery	36	7	37	2520	Yes	9	10
Caesarean Section	30	2	40	3200	Yes	9	10
Vaginal Delivery	19	1	37	2530	Yes	9	10
Vaginal Delivery	22	1	39	2840	Yes	9	10
Vaginal Delivery	22	3	40	3120	Yes	9	10
Vaginal Delivery	24	3	37	2745	Yes	9	10
Vaginal Delivery	25	3	40	3455	Yes	9	10
Vaginal Delivery	26	1	37	2605	Yes	9	10
Vaginal Delivery	29	2	40	3410	Yes	9	10
Vaginal Delivery	30	4	39	3025	Yes	9	10
Vaginal Delivery	31	4	40	3200	Yes	9	10
Vaginal Delivery	31	3	40	3450	Yes	9	10
Vaginal Delivery	38	5	40	3050	Yes	9	10
Vaginal Delivery	38	8	40	3180	Yes	9	10
Vaginal Delivery	23	3	39	2930	Yes	9	10
Vaginal Delivery	24	3	41	4050	Yes	9	10
Vaginal Delivery	27	1	39	3300	No	4	7	Yes
Vaginal Delivery	29	6	40	3300	Yes	9	10
Vaginal Delivery	32	7	40	3210	Yes	9	10
Vaginal Delivery	32	5	41	3550	Yes	9	10
Vaginal Delivery	38	1	40	3603	Yes	9	10
Vaginal Delivery	18	2	40	3185	Yes	9	10
Vaginal Delivery	25	1	39	3215	Yes	3	5	Yes
Vaginal Delivery	26	2	39	3525	Yes	9	10
Vaginal Delivery	27	4	40	3080	Yes	9	10
Vaginal Delivery	28	5	40	2850	Yes	9	10
Vaginal Delivery	29	5	40	2360	Yes	9	10
Vaginal Delivery	29	3	37	2585	Yes	9	10
Vaginal Delivery	36	6	41	4520	Yes	0	3
Vaginal Delivery	19	1	39	3475	Yes	9	10
Vaginal Delivery	22	3	41	4130	Yes	9	10
Vaginal Delivery	23	3	39	3175	Yes	9	10
Vaginal Delivery	26	4	40	2900	Yes	9	10
Vaginal Delivery	29	4	39	3130	Yes	9	10
Vaginal Delivery	34	5	40	3440	Yes	9	10
Vaginal Delivery	35	6	40	3350	No	2	5	Yes
Vaginal Delivery	37	1	39	3140	Yes	9	10
Vaginal Delivery	18	2	38	2630	Yes	9	10
Vaginal Delivery	22	2	40	3610	Yes	9	10
Vaginal Delivery	24	3	38	2770	Yes	9	10
Vaginal Delivery	30	4	39	3000	Yes	9	10
Vaginal Delivery	30	4	39	3190	Yes	9	10
Vaginal Delivery	39	4	38	2700	Yes	9	10
Vaginal Delivery	41	3	39	3215	Yes	9	10
Vaginal Delivery	19	2	37	2570	Yes	9	10
Vaginal Delivery	27	4	39	3365	Yes	9	10
Vaginal Delivery	29	3	40	3670	Yes	9	10
Vaginal Delivery	24	2	37	2600	Yes	9	10
Vaginal Delivery	28	3	37	2440	Yes	9	10
Vaginal Delivery	29	3	38	2680	Yes	9	10
Vaginal Delivery	29	4	39	3330	Yes	9	10
Vaginal Delivery	32	4	38	2790	Yes	9	10
Vaginal Delivery	42	5	39	3310	Yes	9	10
Vaginal Delivery	21	1	39	2810	Yes	7	9
Vaginal Delivery	25	1	37	2230	Yes	9	10
Vaginal Delivery	25	4	39	2910	Yes	9	10
Vaginal Delivery	26	2	39	2655	Yes	9	10
Vaginal Delivery	32	2	39	3390	Yes	9	10
Vaginal Delivery	33	5	39	2990	Yes	9	10
Vaginal Delivery	37	4	40	3510	Yes	9	10
Vaginal Delivery	27	5	38	2660	Yes	9	10
Vaginal Delivery	30	3	39	3650	Yes	1	8
Vaginal Delivery	21	3	37	2590	Yes	9	10
Vaginal Delivery	22	2	37	2580	Yes	9	10
Vaginal Delivery	23	2	39	3720	Yes	9	10
Vaginal Delivery	24	1	38	3330	Yes	9	10
Vaginal Delivery	27	4	38	3150	Yes	9	10
Vaginal Delivery	27	5	38	3210	Yes	9	10
Vaginal Delivery	28	2	39	3250	Yes	9	10
Vaginal Delivery	31	4	39	3450	Yes	2	8
Vaginal Delivery	31	4	38	2815	Yes	9	10
Vaginal Delivery	32	4	39	2890	Yes	9	10
Vaginal Delivery	36	3	39	3130	Yes	9	10
Vaginal Delivery	25	3	39	3140	Yes	9	10
Vaginal Delivery	25	3	39	3240	Yes	9	10
Vaginal Delivery	30	2	39	2850	Yes	9	10
Vaginal Delivery	36	1	38	3125	Yes	9	10
Vaginal Delivery	21	2	38	2680	Yes	9	10
Vaginal Delivery	21	1	40	3510	Yes	9	10
Vaginal Delivery	24	2	37	2500	Yes	9	10
Vaginal Delivery	26	3	39	3220	Yes	9	10
Vaginal Delivery	28	3	38	2610	Yes	8	9
Vaginal Delivery	29	2	38	2665	Yes	9	10
Vaginal Delivery	29	2	38	2750	Yes	9	10
Vaginal Delivery	35	4	37	2510	Yes	9	10
Vaginal Delivery	37	3	39	2975	Yes	9	10
Vaginal Delivery	39	4	38	3620	Yes	9	10
Vaginal Delivery	22	4	40	3455	Yes	9	10
Vaginal Delivery	25	1	40	2990	Yes	9	10
Vaginal Delivery	27	3	40	2850	Yes	9	10
Vaginal Delivery	32	3	40	3510	Yes	9	10
Vaginal Delivery	15	1	39	2934	Yes	9	10
Vaginal Delivery	26	3	37	2550	Yes	9	10
Vaginal Delivery	27	4	38	2980	Yes	9	10
Vaginal Delivery	27	3	40	3100	Yes	9	10
Vaginal Delivery	30	4	39	3040	Yes	9	10
Vaginal Delivery	35	4	37	2728	Yes	9	10
Vaginal Delivery	37	4	40	3460	Yes	4	9
Vaginal Delivery	19	3	40	3330	Yes	9	10
Vaginal Delivery	26	3	38	2620	Yes	9	10
Vaginal Delivery	26	1	41	3455	Yes	9	10
Vaginal Delivery	27	3	40	2930	Yes	9	10
Vaginal Delivery	31	7	40	3700	Yes	9	10
Vaginal Delivery	38	12	40	3455	Yes	9	10
Caesarean Section	19	1	39	2950	Yes	9	10
Vaginal Delivery	18	1	38	2842	Yes	9	10
Vaginal Delivery	19	1	40	3353	Yes	9	10
Vaginal Delivery	23	2	40	3394	Yes	9	10
Vaginal Delivery	26	2	39	2995	Yes	9	10
Vaginal Delivery	27	2	41	4000	Yes	9	10
Vaginal Delivery	29	5	40	4000	Yes	9	10
Vaginal Delivery	31	4	37	2500	Yes	9	10
Vaginal Delivery	39	4	39	2900	Yes	9	10
Vaginal Delivery	20	1	38	2750	No	3	5
Vaginal Delivery	22	1	38	2620	Yes	9	10
Vaginal Delivery	23	1	40	3530	Yes	9	10
Vaginal Delivery	24	2	39	2935	Yes	9	10
Vaginal Delivery	25	1	39	2850	Yes	9	10
Vaginal Delivery	29	1	40	2905	Yes	9	10
Vaginal Delivery	29	4	39	3100	Yes	9	10
Vaginal Delivery	31	3	39	2860	Yes	9	10
Vaginal Delivery	31	2	39	3075	Yes	9	10
Caesarean Section	44	1	40	3100	Yes	9	10
Vaginal Delivery	23	3	38	2830	Yes	9	10
Vaginal Delivery	31	3	39	2870	Yes	9	10
Vaginal Delivery	36	4	40	3220	Yes	9	10
Vaginal Delivery	37	6	40	3500	Yes	9	10
Vaginal Delivery	40	4	40	3440	Yes	9	10
Caesarean Section	28	3	38	2910	Yes	9	10
Caesarean Section	28	1	39	3235	Yes	9	10
Vaginal Delivery	22	2	39	2735	Yes	9	10
Vaginal Delivery	24	2	38	3150	Yes	9	10
Vaginal Delivery	28	2	38	2565	Yes	9	10
Vaginal Delivery	29	3	40	3335	Yes	9	10
Vaginal Delivery	35	3	41	3595	Yes	9	10
Caesarean Section	27	2	40	3090	Yes	9	10
Vaginal Delivery	19	1	37	2370	Yes	9	10
Vaginal Delivery	21	1	41	3085	Yes	9	10
Vaginal Delivery	27	2	39	3090	Yes	9	10
Vaginal Delivery	29	2	38	2578	Yes	9	10
Vaginal Delivery	34	8	39	3405	Yes	1	8
Vaginal Delivery	38	3	41	4045	Yes	9	10
Vaginal Delivery	18	1	39	2610	Yes	9	10
Vaginal Delivery	24	3	41	3270	Yes	9	10
Vaginal Delivery	30	3	38	2860	Yes	9	10
Vaginal Delivery	40	4	39	3120	Yes	9	10
Caesarean Section	24	1	41	4100	Yes	9	10
Caesarean Section	25	1	39	3535	Yes	9	10
Vaginal Delivery	22	2	38	2680	Yes	9	10
Vaginal Delivery	25	3	39	2930	Yes	9	10
Vaginal Delivery	25	2	40	3270	Yes	9	10
Vaginal Delivery	27	2	38	2510	Yes	9	10
Vaginal Delivery	27	3	39	2985	Yes	9	10
Vaginal Delivery	28	5	38	2770	Yes	9	10
Vaginal Delivery	28	1	40	3370	Yes	9	10
Vaginal Delivery	29	4	40	3445	Yes	9	10
Vaginal Delivery	42	7	40	3955	Yes	9	10
Vaginal Delivery	46	5	40	3770	Yes	9	10
Vaginal Delivery	19	1	39	3200	Yes	9	10
Vaginal Delivery	20	2	40	3306	Yes	9	10
Vaginal Delivery	36	6	40	3150	Yes	9	10
Vaginal Delivery	41	6	38	3370	Yes	9	10
Vaginal Delivery	42	7	39	3245	Yes	9	10
Vaginal Delivery	19	1	40	3076	Yes	9	10
Vaginal Delivery	21	1	37	2585	Yes	9	10
Vaginal Delivery	23	4	38	2695	Yes	9	10
Vaginal Delivery	25	3	40	3745	Yes	9	10
Vaginal Delivery	26	3	39	2780	Yes	9	10
Vaginal Delivery	29	4	41	3200	Yes	9	10
Vaginal Delivery	30	3	41	3660	Yes	9	10
Vaginal Delivery	35	5	39	2700	Yes	9	10
Vaginal Delivery	35	7	40	2970	Yes	9	10
Vaginal Delivery	35	4	40	3070	Yes	9	10
Vaginal Delivery	38	3	41	3260	Yes	9	10
Vaginal Delivery	44	6	40	3120	Yes	9	10
Vaginal Delivery	23	1	39	2695	Yes	9	10
Vaginal Delivery	38	1	39	3070	Yes	9	10
Vaginal Delivery	21	1	40	3520	Yes	9	10
Vaginal Delivery	25	3	39	2870	Yes	9	10
Vaginal Delivery	27	2	38	3040	Yes	9	10
Vaginal Delivery	28	4	39	3240	Yes	9	10
Vaginal Delivery	34	4	39	3155	Yes	9	10
Vaginal Delivery	34	8	40	3360	Yes	9	10
Vaginal Delivery	36	4	39	3440	Yes	9	10
Vaginal Delivery	23	3	37	2710	Yes	9	10
Vaginal Delivery	23	3	39	3010	Yes	9	10
Vaginal Delivery	23	2	40	3450	Yes	9	10
Vaginal Delivery	26	1	39	3320	Yes	9	10
Vaginal Delivery	26	2	40	3435	Yes	9	10
Vaginal Delivery	27	3	40	3036	Yes	9	10
Vaginal Delivery	29	5	38	2905	Yes	9	10
Vaginal Delivery	30	4	39	2865	Yes	9	10
Vaginal Delivery	39	5	40	3600	Yes	9	10
Vaginal Delivery	21	1	40	3390	Yes	9	10
Vaginal Delivery	25	2	38	2520	Yes	9	10
Vaginal Delivery	25	3	40	3190	Yes	9	10
Vaginal Delivery	29	3	41	3490	Yes	9	10
Vaginal Delivery	30	6	38	2760	Yes	9	10
Vaginal Delivery	23	3	41	3325	Yes	9	10
Vaginal Delivery	31	2	39	2800	Yes	9	10
Vaginal Delivery	35	6	40	3335	Yes	9	10
Vaginal Delivery	37	4	38	2675	Yes	9	10
Vaginal Delivery	23	3	39	3880	Yes	9	10
Vaginal Delivery	27	1	39	2860	Yes	9	10
Vaginal Delivery	28	1	39	2910	Yes	9	10
Vaginal Delivery	28	2	39	3860	Yes	9	10
Vaginal Delivery	24	2	40	3690	Yes	9	10
Vaginal Delivery	25	1	37	2560	Yes	9	10
Vaginal Delivery	29	5	39	3035	Yes	9	10
Vaginal Delivery	31	3	37	2520	Yes	9	10
Vaginal Delivery	32	5	39	3355	Yes	9	10
Vaginal Delivery	32	2	41	3440	Yes	9	10
Vaginal Delivery	35	6	39	2850	Yes	9	10
Vaginal Delivery	37	7	40	3580	Yes	9	10
Vaginal Delivery	40	9	39	3500	Yes	9	10
Vaginal Delivery	24	2	37	2485	No	4	7		Yes
